# Supplementary material for: Reproducibility of knee extensor and flexor contraction velocity in healthy men and women assessed using tensiomyography: A study protocol
Source: PLoS One. 2022 Jan 6;17(1):e0262156. doi: 10.1371/journal.pone.0262156 (PMC8735606; doi:10.1371/journal.pone.0262156)
Supplement: S1 Table — (XLSX) [file pone.0262156.s002.xlsx]

## Sheet: Sheet1
Data provided as part of Wilson, Hannah V.; Johnson, Mark I.; Francis, Peter (2018): Repeated stimulation, inter-stimulus interval and inter-electrode distance alters muscle contractile properties as measured by Tensiomyography. In: PloS one 13 (2), e0191965. DOI: 10.1371/journal.pone.0191965.; openly available at https://figshare.com/s/f5340aa27c637337f984.		Dm ISI:30s										Dm ISI:10s										Dm ISI:5s
	Participant Code	Measure1	Measure2	Measure3	Measure4	Measure5	Measure6	Measure7	Measure8	Measure9	Measure10	Measure1	Measure2	Measure3	Measure4	Measure5	Measure6	Measure7	Measure8	Measure9	Measure10	Measure1	Measure2	Measure3	Measure4	Measure5	Measure6	Measure7	Measure8	Measure9	Measure10
	3	9.35129	9.37579	9.51605	9.67455	10.0384	9.94174	9.94628	10.156	10.0898	10.1692	10.0812	10.2117	10.26	10.5042	10.6369	10.5302	10.5701	10.8233	10.6828	10.658	10.1274	9.85773	9.87907	9.89706	9.82042	9.90191	10.1117	9.92481	9.99172	10.1048
	4	2.50948	2.45457	2.45028	2.40936	2.5254	2.56553	2.47627	2.49506	2.45531	2.68559	3.13782	3.07255	2.84437	3.06576	2.9054	3.03175	2.97665	3.00162	3.17891	3.07967	3.18799	3.18049	3.20715	3.07351	3.19381	3.19716	3.33097	3.53108	3.37587	3.4962
	6	8.29367	8.51376	8.56032	8.6518	8.61793	8.43806	8.69618	8.53034	8.26042	8.42726	8.09445	8.30068	8.40108	8.37056	8.34355	8.43022	8.44405	8.41929	8.45117	8.53622	8.22933	8.39278	8.32455	8.50251	8.53006	8.22287	8.39365	8.4984	8.54687	8.65347
	10	4.64395	4.43228	4.58481	4.30886	4.50551	4.71152	4.52577	4.66286	4.65693	4.88242	4.75729	4.96818	4.8589	5.02402	4.97592	5.04991	5.3021	5.23992	5.17226	5.28099	5.32547	5.32711	5.64708	5.48658	5.49516	5.31997	5.59196	5.58811	5.70768	5.62561
	12	9.94325	9.78243	9.11455	9.30129	9.37085	9.62641	9.95368	9.98274	9.95838	9.3116	10.4498	9.86919	9.62707	9.74747	9.65818	9.60048	9.64766	9.47034	9.62879	9.51095	9.3664	9.98127	9.83591	9.72842	9.93033	9.76958	9.48145	9.54796	9.18084	9.37717
	14	5.55807	6.02396	5.84481	5.72369	5.7351	5.78081	5.67044	5.81204	5.63694	5.69053	6.78806	6.8399	6.93283	6.95493	6.95851	6.86528	6.96409	6.93193	7.05933	7.04364	7.09751	7.16628	7.10888	7.1353	7.09103	7.18874	7.18705	7.21862	7.28148	7.23997
	16	11.1494	10.93	10.6907	10.8317	10.7298	10.9289	10.587	10.7672	10.5826	10.4756	11.4663	11.3132	11.7328	11.6838	11.4894	11.4913	11.3475	11.2753	11.3633	11.4791	9.70427	10.1774	10.3002	10.4161	10.3635	10.3593	10.5444	10.4532	10.2988	10.2613
	18	4.97748	4.81005	5.09434	5.14123	5.17714	4.89762	5.08508	5.40966	5.41547	5.73015	5.34734	5.55742	5.25963	5.39996	5.49788	5.31818	5.37774	5.52826	5.67351	5.65704	5.57171	5.32969	5.41927	5.49214	5.32888	5.28036	5.40055	5.38842	5.45029	5.4829
	24	4.26606	3.98793	3.95917	4.20758	4.30858	4.06791	4.17206	4.27621	4.20461	4.22723	4.31102	4.20019	4.31172	4.24402	4.16854	4.17489	4.13535	4.26163	4.34422	4.34422	4.4499	4.13669	4.15843	4.18773	4.12587	4.17577	4.17715	4.1353	4.03583	4.0506
	26	9.02233	9.31766	9.43365	9.48857	9.43258	9.57658	9.61752	9.53017	9.89733	9.6562	10.3796	10.4868	10.4438	10.6714	10.633	10.8014	10.6372	10.861	10.8538	10.7965	10.3338	10.5122	10.5344	10.7514	10.7484	10.7973	10.8606	10.9354	10.8024	10.7905
		Tc ISI:30s										Tc ISI:10s										Tc ISI:5s
	Participant Code	Measure1	Measure2	Measure3	Measure4	Measure5	Measure6	Measure7	Measure8	Measure9	Measure10	Measure1	Measure2	Measure3	Measure4	Measure5	Measure6	Measure7	Measure8	Measure9	Measure10	Measure1	Measure2	Measure3	Measure4	Measure5	Measure6	Measure7	Measure8	Measure9	Measure10
	3	26.2903	25.5708	25.623	25.653	25.5455	25.3936	24.8881	25.4034	25.1309	25.0538	24.7983	24.4946	24.4592	24.813	24.4894	24.2795	24.2313	24.2148	23.9631	23.9189	23.0256	23.9599	23.7099	23.5964	23.4836	23.4051	23.289	22.7847	22.6742	22.6648
	4	20.7705	20.6077	20.3881	20.2036	20.4889	20.6029	20.4896	20.5405	20.1605	20.8961	22.0857	21.7031	21.1855	21.4428	20.6621	20.6736	20.4942	20.0825	20.1737	19.912	21.5101	21.2479	20.7483	20.691	20.5358	20.1628	20.3134	20.273	19.9037	19.7518
	6	24.1963	24.3229	24.4922	24.7552	24.2251	23.6891	24.6312	24.0273	23.8133	24.4462	24.5813	24.755	24.4367	24.474	23.9497	24.4121	23.5174	23.7249	23.9556	24.1403	24.641	24.4988	23.6281	24.637	24.808	23.2433	24.1368	24.8655	24.9253	25.0012
	10	36.2247	36.3052	35.6288	34.6513	34.434	34.8963	33.5597	33.4917	32.7913	34.0715	30.8723	30.3643	29.8484	30.0298	30.0632	29.8167	29.8713	29.2719	29.8411	30.1153	29.5269	30.0534	29.8432	28.8279	29.126	28.9328	29.2396	28.4885	28.5093	27.9057
	12	40.9556	38.8278	36.8122	38.7508	38.3642	39.1133	38.8868	38.0511	37.4272	36.6277	37.6008	35.1996	34.9765	33.9199	33.7882	32.8726	32.2429	32.44	32.3102	32.3118	34.7096	34.6158	33.8727	34.4332	32.0087	32.1575	31.0652	30.1838	29.6966	29.7368
	14	24.5175	24.9611	24.4128	24.3721	23.8603	23.8551	23.5508	24.0597	23.6729	23.3626	24.2461	23.9204	23.8232	23.4728	23.3113	22.9432	22.8042	22.7359	22.5238	22.6094	23.2616	23.3025	23.1868	22.883	23.2638	22.9601	22.3026	22.5244	22.4602	21.9416
	16	26.0671	26.2159	25.2793	25.4606	25.7965	25.4858	25.5343	25.4027	25.1983	25.8088	26.0991	25.7583	25.2402	25.2637	24.9567	25.252	24.7629	25.1712	24.7131	24.3444	25.1858	25.4384	25.8223	25.2586	25.2538	24.8528	25.0925	24.9914	24.377	24.2176
	18	26.339	26.3693	26.5783	26.5614	26.3707	26.5738	26.4555	27.1958	27.1004	27.2385	27.5992	27.6597	27.4264	27.6469	27.6638	27.3959	26.9934	27.1003	27.1576	26.9615	27.4731	27.8495	27.0076	27.467	27.3375	27.2705	27.4027	27.2174	26.9891	27.2154
	24	27.9703	27.8463	27.366	27.7133	27.7389	27.4935	26.9483	27.5559	27.1134	27.7334	28.0761	27.8276	28.2426	27.706	27.7018	28.0776	28.1621	27.5476	27.3916	27.3916	29.8537	28.0663	28.4313	27.8046	27.6667	28.889	27.5468	27.7279	27.8053	27.6582
	26	26.4135	26.6454	26.2507	26.1684	26.2565	25.4692	25.7655	25.9426	25.9792	25.7986	25.5272	25.7205	25.7905	25.6621	25.4628	25.2889	25.1928	25.2007	24.7785	24.7152	25.173	25.361	25.41	25.2009	24.6075	24.8284	24.825	24.4291	24.389	24.3631
Calculated data		Vc=0.8Dm/Tc: 30s										Vc=0.8Dm/Tc: 10s										Vc=0.8Dm/Tc: 5s
	Participant Code	Measure1	Measure2	Measure3	Measure4	Measure5	Measure6	Measure7	Measure8	Measure9	Measure10	Measure1	Measure2	Measure3	Measure4	Measure5	Measure6	Measure7	Measure8	Measure9	Measure10	Measure1	Measure2	Measure3	Measure4	Measure5	Measure6	Measure7	Measure8	Measure9	Measure10
	3	284.555	293.329	297.109	301.705	314.368	313.205	319.712	319.831	321.191	324.715	325.221	333.517	335.579	338.666	347.478	346.965	348.974	357.575	356.641	356.471	351.867	329.14	333.332	335.544	334.546	338.454	347.348	348.473	352.532	356.669
	4	96.6555	95.2874	96.1451	95.4032	98.6056	99.6184	96.6836	97.1763	97.4304	102.817	113.66	113.258	107.408	114.379	112.492	117.319	116.195	119.572	126.062	123.731	118.567	119.748	123.659	118.835	124.419	126.854	131.183	139.341	135.688	141.606
	6	274.213	280.024	279.61	279.596	284.595	284.96	282.444	284.021	277.506	275.782	263.434	268.25	275.032	273.614	278.703	276.263	287.244	283.898	282.228	282.887	267.176	274.064	281.852	276.089	275.075	283.019	278.202	273.419	274.32	276.897
	10	102.559	97.667	102.946	99.4794	104.676	108.012	107.886	111.379	113.614	114.639	123.276	130.895	130.229	133.841	132.412	135.492	141.998	143.207	138.662	140.287	144.288	141.804	151.38	152.258	150.935	147.099	152.997	156.923	160.163	161.275
	12	194.225	201.555	198.077	192.023	195.408	196.893	204.772	209.88	212.858	203.378	222.331	224.302	220.195	229.894	228.676	233.641	239.374	233.548	238.409	235.479	215.88	230.676	232.303	226.024	248.191	243.043	244.169	253.062	247.323	252.271
	14	181.359	193.067	191.533	187.876	192.289	193.864	192.62	193.254	190.494	194.86	223.972	228.756	232.809	237.038	238.803	239.384	244.309	243.911	250.733	249.229	244.094	246.026	245.273	249.454	243.848	250.477	257.801	256.384	259.356	263.973
	16	342.177	333.537	338.323	340.344	332.753	343.058	331.696	339.088	335.977	324.715	351.469	351.366	371.876	369.978	368.299	364.051	366.597	358.354	367.847	377.225	308.245	320.066	319.112	329.903	328.298	333.46	336.175	334.617	337.984	338.971
	18	151.182	145.929	153.338	154.848	157.057	147.442	153.77	159.132	159.864	168.296	155	160.737	153.418	156.255	158.991	155.299	159.38	163.194	167.128	167.855	162.245	153.1	160.526	159.963	155.943	154.903	157.665	158.382	161.555	161.17
	24	122.017	114.57	115.74	121.46	124.261	118.367	123.854	124.146	124.06	121.939	122.838	120.749	122.134	122.544	120.383	118.953	117.473	123.76	126.877	126.877	119.245	117.912	117.01	120.49	119.302	115.636	121.311	119.311	116.117	117.162
	26	273.264	279.753	287.494	290.078	287.398	300.805	298.616	293.885	304.777	299.434	325.286	326.179	323.957	332.673	334.072	341.696	337.786	344.785	350.427	349.471	328.408	331.602	331.66	341.302	349.436	347.9	349.988	358.112	354.336	354.322
		Vc=0.8/Tc: 30s										Vc=0.8/Tc: 10s										Vc=0.8/Tc: 5s
	Participant Code	Measure1	Measure2	Measure3	Measure4	Measure5	Measure6	Measure7	Measure8	Measure9	Measure10	Measure1	Measure2	Measure3	Measure4	Measure5	Measure6	Measure7	Measure8	Measure9	Measure10	Measure1	Measure2	Measure3	Measure4	Measure5	Measure6	Measure7	Measure8	Measure9	Measure10
	3	30.4295	31.2857	31.2219	31.1855	31.3167	31.504	32.1439	31.4918	31.8333	31.9313	32.2603	32.6603	32.7075	32.2412	32.6672	32.9496	33.0152	33.0376	33.3847	33.4463	34.744	33.3891	33.7412	33.9034	34.0664	34.1806	34.3511	35.1113	35.2824	35.297
	4	38.5162	38.8204	39.2385	39.5968	39.0455	38.8295	39.0441	38.9474	39.6815	38.2846	36.2225	36.8611	37.7616	37.3085	38.7182	38.6968	39.0355	39.8357	39.6556	40.1768	37.1918	37.6508	38.5574	38.6641	38.9563	39.6771	39.3829	39.4614	40.1935	40.5027
	6	33.0629	32.8908	32.6635	32.3165	33.0236	33.7707	32.4791	33.2954	33.5946	32.725	32.5451	32.3167	32.7377	32.6877	33.4034	32.7706	34.0173	33.7199	33.3952	33.1396	32.4663	32.6547	33.8579	32.4715	32.2477	34.4185	33.1444	32.173	32.0959	31.9984
	10	22.0844	22.0354	22.4537	23.0872	23.2329	22.9251	23.8381	23.8865	24.3967	23.48	25.9132	26.3468	26.8021	26.6402	26.6106	26.8306	26.7815	27.3299	26.8087	26.5646	27.094	26.6193	26.8068	27.7509	27.4669	27.6503	27.3602	28.0815	28.061	28.668
	12	19.5334	20.6038	21.7319	20.6447	20.8528	20.4534	20.5725	21.0243	21.3748	21.8414	21.2762	22.7275	22.8725	23.585	23.6769	24.3364	24.8116	24.6609	24.76	24.7588	23.0484	23.1108	23.6179	23.2334	24.9932	24.8776	25.7523	26.5043	26.9391	26.9027
	14	32.6298	32.0499	32.7697	32.8244	33.5285	33.5358	33.9691	33.2506	33.7939	34.2428	32.995	33.4443	33.5806	34.082	34.3182	34.8688	35.0813	35.1866	35.518	35.3836	34.3915	34.331	34.5023	34.9605	34.3883	34.843	35.8702	35.517	35.6186	36.4605
	16	30.6901	30.5158	31.6465	31.4211	31.012	31.3901	31.3304	31.4927	31.7482	30.9972	30.6524	31.0579	31.6955	31.666	32.0555	31.6806	32.3063	31.7823	32.3715	32.8618	31.7639	31.4485	30.981	31.6724	31.6784	32.1895	31.882	32.011	32.8179	33.0339
	18	30.3732	30.3383	30.0997	30.1189	30.3367	30.1049	30.2395	29.4163	29.5199	29.3702	28.9863	28.9229	29.169	28.9363	28.9186	29.2015	29.6369	29.5199	29.4576	29.6719	29.1194	28.7258	29.6213	29.1258	29.2638	29.3358	29.1942	29.393	29.6416	29.3951
	24	28.6018	28.7291	29.2334	28.867	28.8404	29.0978	29.6865	29.0318	29.5058	28.846	28.494	28.7485	28.326	28.8746	28.879	28.4925	28.4069	29.0406	29.206	29.206	26.7973	28.5039	28.138	28.7722	28.9156	27.6922	29.0414	28.8518	28.7715	28.9245
	26	30.2875	30.0239	30.4754	30.5713	30.4686	31.4105	31.0492	30.8373	30.7939	31.0095	31.3391	31.1036	31.0192	31.1743	31.4184	31.6345	31.7551	31.7452	32.2861	32.3688	31.7801	31.5445	31.4836	31.7449	32.5104	32.2212	32.2255	32.7479	32.8017	32.8365
